# Supplementary material for: Chimeric Sex-Determining Chromosomal Regions and Dysregulation of Cell-Type Identity in a Sterile Zygosaccharomyces Allodiploid Yeast
Source: PLoS One. 2016 Apr 11;11(4):e0152558. doi: 10.1371/journal.pone.0152558 (PMC4827841; doi:10.1371/journal.pone.0152558)
Supplement: S1 Table — (XLS) [file pone.0152558.s006.xls]

## Sheet: Primers used in this study
S1 Table. List of primers used in the present study
Usage	Target	Primer	Sequence (5'->3')	Description
MTLα loci characterization
	MATα copy 1	301MATα2Cp1F10	TTGCAGAACTACTTTACTCGTTCA	copy1-specific forward primer built on MATα2 codon stop (referred to as αCp1_P in S1 Fig.)
		301MATα1R6	ACCCACACTTCGGCTTGACAAA	reverse primer built on MATα1 (referred to as αCp1_P in S1 Fig.)
	MATα copy 2	301MATα1α2cp2F1	GTTTAGATGCCAGTGCTCTTCA	forward primer built on UTR of MATα2 (referred to as αCp2_P in S1 Fig.)
		301MATα1α2cp2R2	TGTCATCCACATTGAAATCATCTC	MATα1 copy2-specific reverse primer (referred to as αCp2_P in S1 Fig.)
		301MATα1α2Cp2F3	TTCCTTCACCTCCGGAGAACC	3' end MATα1 copy 2-specific forward primer (referred to as αCp2_P in S1 Fig.)
	MATα copy 3	301MATα1rouF1	CCGCCGAAGAATTTACTTAGAG	MATα1 copy 3-specific forward primer (referred to as αCp3_P in S1 Fig.)
		301MATα1R6	ACCCACACTTCGGCTTGACAAA	reverse primer built on MATα1 (referred to as αCp3_P in S1 Fig.)
		301MATα1α2cp2F1	GTTTAGATGCCAGTGCTCTTCA	forward primer built on UTR of MATα2 (referred to as αCp3_P in S1 Fig.)
		301MATα2RouR1	TTAGGAGATAAAGGTAAGAATAGG	MATα2 copy 3-specific forward primer (referred to as αCp3_P in S1 Fig.)
Usage	Target	Primer	Sequence (5'->3')	Description
MATα1 ORF completion
	SLA2	A	CCAGTTAGTGTGTTATCGATAAGTC	reverse primer specific for SLA2 gene in CBS 732T genome
	SLA2_D	A_D	TTYGARTTYTAYGCNGAYTG	reverse degenerate primer targeting FEFYADC conserved amino acid sequence of Z. rouxii CBS 732T SLA2 gene
	ZYRO0C18392	B	TCTATTTCGTCCGTTTATCGTTGGT	reverse primer specific for locus ZYRO0C18392g in CBS 732T genome
	ZYRO0F18634	C	TCAGTACCAGAAGTGGTCTTTGAAA	reverse primer specific for locus ZYRO0F18634g in CBS 732T genome
	MATα1 copy 1	301MATα1α2-cp1F1	TTCCTTCACCGCCAGAGGTTC	MTLα copy 1-specific forward primer combined with A,B and C reverse primers to complete MATα1 ORF (referred to as for-αCp1 in S1 Fig.)
	MATα1 copy 2	301MATα1α2Cp2F3	TTCCTTCACCTCCGGAGAACC	3' end MATα1 copy 2-specific forward primer (referred to as for-αCp2 in S1 Fig.)
Usage	Target	Primer	Sequence (5'->3')	Description
MTLa loci characterization
	MATa1	301_MATa1F3	GTAGCTTCCACAAGGTCTTCAAGG	ZsMATa1 ORF specific forward primer (referred to as Pa1 in S1 Fig.)
		301_MATa1R3	GTGTCCAATCTACTTGTCAGACCCA	ZsMATa1 ORF specific reverse primer (referred to as Pa1 in S1 Fig.)
	MATa2	301_MATa2F2	ACAGGTCTTCGACGTTTAGC	ZsMATa2 ORF specific forward primer (referred to as Pa2 in S1 Fig.)
		301_MATa2R2	CATGTGTCTGCAATCACTTCAC	ZsMATa2 ORF specific reverse primer (referred to as Pa2 in S1 Fig.)
Usage	Target	Primer	Sequence (5'->3')	Description
MATa2 ORF completion
	CHA1	1	GCTACTCCCTCATTAGAACATGAAA	forward primer specific for CHA1 gene in CBS 732T genome
	DIC1	2	CGCATGATATGAAACGAAGATGCAA	forward primer specific for DIC1 gene in CBS 732T genome
	CHA1L	3	TACTTACTGGATGAATCTTCTGTGA	forward primer specific for CHA1 paralog (ZYRO0F18524g) near to HML silent cassette in CBS 732T genome
	MATa2	301_MATa2R2	CATGTGTCTGCAATCACTTCAC	1,2 and 3 reverse primers to complete MATa2 ORF (referred to as rev-a2 in S1 Fig.)
Usage	Target	Primer	Sequence (5'->3')	Description
System cassette analysis
5' PCR-walking	MATα2 copy 1	301_MATα2CP1R1	CTTGGTAATACAGGTAAAGAG GGT	MATα2 copy 1-specific reverse primer (referred to rev-αcp1 in S2 Fig)
	MATα2 copy 2	301_MATα1α2Cp2R1	GACACATTGCATTCTGTTAAACGT	MATα2 copy 2-specific reverse primer (referred to rev-αcp2 in S2 Fig)
	MATa2	301_MATa2R2	CTCTTTCTCTCAAATACACGTTC	MATa2-specific reverse primer (referred to rev-a in S2 Fig)
	CHA1	1	GCTACTCCCTCATTAGAACATGAAA	forward primer specific for CHA1 gene in CBS 732T genome
	DIC1	2	CGCATGATATGAAACGAAGATGCAA	forward primer specific for DIC1 gene in CBS 732T genome
	CHA1L	3	TACTTACTGGATGAATCTTCTGTGA	forward primer specific for CHA1 paralog (ZYRO0F18524) located near to the silent HMLcassette in CBS 732T genome
3' PCR-walking	MATa1	301_MATa1F3	GTAGCTTCCACAAGGTCTTCAAGG	MATa1-specific forward primer (referred to for-a in S2 Fig)
	MATα1 copy 1	301_MATα1α2Cp1F1	TTCCTTCACCGCCAGAGGTTC	MATα1 copy 1-specific forward primer (referred to for-αcp1 in S2 Fig)
	MATα1 copy 2	301_MATα1α2Cp2F3	TTCCTTCACCTCCGGAGAACC	MATα1 copy 2-specific forward primer (referred to for-αcp2 in S2 Fig)
	SLA2	A	CCAGTTAGTGTGTTATCGATAAGTC	reverse primer specific for SLA2 gene in CBS 732T genome
	ZYRO0C18392	B	TCTATTTCGTCCGTTTATCGTTGGT	reverse primer specific for locus ZYRO0C18392 in CBS 732T genome
	ZYRO0F18634	C	TCAGTACCAGAAGTGGTCTTTGAAA	reverse primer specific for locus ZYRO0F18634 in CBS 732T genome
Usage	Target	Primer	Sequence (5'->3')	Description
HO genes characterization
	HO copy 1	UpHOCBS732F2	ACGAGTGGTGGTGGGATAGACTTA	5' UTR of CBS732T HO-specific forward primer
		301_verylikeHOR4	TCGTGGGCCACTGAACATT	ZsHO copy 1-specific reverse primer
		301_verylikeHOF6	ATGGTGAAAAGCAAATTCCATCA	ZsHO copy 1-specific forward primer
		DownHOCBS732R2	ATCTGACGCTTTGGCCTCTTTGGA	3' UTR of CBS 732T HO- specific reverse primer
	HO copy 2	301_likeHOR4	CTGATGTGCCACTGAGCACC	ZsHO copy 2-specific reverse primer
		301_likeHOF6	GATGGTGAGAAACAAATTCCATTG	ZsHO copy 2-specific forward primer
		DownHOCBS732R1	TCACCAAGGCTATGTCTTCTCGCT	3' UTR of CBS 732T HO- specific reverse primer
Usage	Target	Primer	Sequence (5'->3')	Description
Probe synthesis in PFGE-Southern blotting
	MATα1	301_MATa1F2	GTTCGGAGAAGCCACTCAATTC	MATα1 specific digoxigenin labeled probe
		301_MATa1R3	GCTGGCACAAGCTTCTCAACTCTA
	MATa1	301_MATA1F3	CGAAGAAGCTGTTCGGAGAAGCCACTCAAT	MATa1 specific digoxigenin labeled probe
		301_MATA1R3	GTGTCCAATCTACTTGTCAGACCCA
	HO copies 1 and 2	301_5'HOF4	CGCTGAGGACATCGATGAAA	HO digoxigenin labeled probe
		301_3'HOR2	CTTCAAATTCACCACGCAGTTCC
Usage	Target	Primer	Sequence (5'->3')	Description
PCR-based sub-genome assignment of
mating-type loci and HO genes	HO copy 1	301_5'HOF1	CTACGTCGAGAGATCCATCATAG	T-subgenome HO specific primers
		301_verylikeHOR3	CGCGAATCTACCGGTACTATT
		301_very_likeHOR5	GGTGTACGACCGGCTAAATG
		HO_like_F8	GGTAGTTGTGCAAAGGTCACTG
	HO copy 2	HO_like_R8	TAAATGGGAGTCCTGTCAACGA	P-subgenome HO specific primers
		301_likeHOF7	ATGTTGTGGGCGTAACAGTTG
		HO_like_R9	TCTAATAAAATTCTTTTATCAGAATCAACT
	MATa2 copy 1	301_MATA2F7cp1	CAGGTCTTCGACGTTTAGCCATG	MATa2 copy 1 specific forward primer
	MATa2 copy 2	301_MATA2F5cp2	GTAAACGGTAAAGCTGAAACGC	MATa2 copy 2 specific forward primer
	MATa2 copy 3	301_MATA2F6cp3	TACTTACTGGATGAATCTTCTCTG	MATa2 copy 3 specific forward primer
	MATa2	301_MATA2R4	GAAACCAACAGAGTTGCAGAAATA	Reverse primer to amplify all MATa2 ORFs
Usage	Target	Primer	Sequence (5'->3')	Description
Non-quantitative RT-PCR
	MATα1 copy 1	301MATα1α2-cp1F1	TTCCTTCACCGCCAGAGGTTC	MATα1 copy 1 specific forward primer
		301MATα1R6	ACCCACACTTCGGCTTGACAAA	MATα1 copy 1 specific reverse primer
	MATα1 copy 2	301_MATa1F7	TGGATCTTAGACAGTGGTGTAAGG	MATα1 copy 2 specific forward primer
		301MATα1α2cp2R2	TGTCATCCACATTGAAATCATCTC	MATα1 copy 2 specific reverse primer
	MATα2 copy 1	MATa2_cp1F10	TTGCAGAACTACTTTACTCGTTCA	MATα2 copy 1 specific forward primer
		301_MATα2CP1R1	CTTGGTAATACAGGTAAAGA GGT	MATα2 copy 1 specific reverse primer
	MATα2 copy 2	301MATα1α2cp2F1	GTTTAGATGCCAGTGCTCTTCA	MATα2 copy 2 specific forward primer
		301_MATα1α2Cp2R1	GACACATTGCATTCTGTTAAACGT	MATα2 copy 1 specific reverse primer
	MATa1 copy 2	301_MATa1F3	GTAGCTTCCACAAGGTCTTCAAGG	MATa1 copy specific forward primer
		301_MATA1R1	GTCCTCTTTCTCTCAAATACACG	MATa1 copy specific reverse primer
	MATa2 copy 2	301_MATA2F5cp2	GTAAACGGTAAAGCTGAAACGC	MATa2 copy specific forward primer
		301_MATA2R4	GAAACCAACAGAGTTGCAGAAATA	MATa2 copy specific reverse primer
	HO copy 1	301_5'HOF1	CTACGTCGAGAGATCCATCATAG	HO copy 1 specific forward primer
		301_verylikeHOR3	CGCGAATCTACCGGTACTATT	HO copy 1 specific reverse primer
	HO copy 2	301_5'HOF4	CGCTGAGGACATCGATGAAA	HO copy 2 specific forward primer
		301_likeHOR3	CTACAAACCTACCGGTGTTAGA	HO copy 2 specific reverse primer
	IME4	ZrIME4_F2	TGTGAGGAATTCGATTTAG	Primer forward designed to amplify an internal region common to both IME4 sense mRNA and IME4 lncRNA
		ZrIME4_R2	GAATGATTTAGCCAATGACC	Primer reverse designed to amplify an internal region common to both IME4 sense mRNA and IME4 lncRNA
	AS-IME4	ZrIME4_F1	GCGATTGTTCATATTTGGATAC	Primer forward specifically designed for cDNA synthesis (RT) of AS-IME4
	S-IME4	ZrIME4_R1	TCAGGTTTTCTGCTGGTTTCTCTGGT	Primer forward specifically designed for cDNA synthesis (RT) of S-IME4
Usage	Target	Primer	Sequence (5'->3')	Description
RT-qPCR
	ZrACT	301_ACTF1	GGTCGCAGCTTTGGTTATTG	Oligonucleotide RT-qPCR ACT specific forward primer
		301_ACTR1	GGCCCATACCAACCATGATA	Oligonucleotide RT-qPCR ACT specific reverse primer
	MATα1 copy 2	301MATα1-cp2F4	AGAATCGACCCAGACACCAA	Oligonucleotide RT-qPCR MATα1 copy 2 specific forward primer
		301MATα1-cp2R3	TATCAGGTTCTCCGGAGGTG	Oligonucleotide RT-qPCR MATα1 copy 2 specific reverse primer
	MATα2 copy 2	301_MATα2cp2F5	TAAACCAAGTTCTAGTGAGTAC	Oligonucleotide RT-qPCR MATα2 copy 2 specific forward primer
		301_MATα2cp2R5	GAAGCTGCACTTGGAAATAAA	Oligonucleotide RT-qPCR MATα2 copy 2 specific reverse primer
	MATa1	301MATA1F4	TCGTCGTCGAAGGAGGTATC	Oligonucleotide RT-qPCR MATa1 specific forward primer
		301MATA1R4	GCTGCTACAGCTTCCCTTTC	Oligonucleotide RT-qPCR MATa1 specific reverse primer
	HO copy 1	301_very_likeHOF8	GTCGCTAGGTATGCCCGTTA	Oligonucleotide RT-qPCR HO copy 1 specific forward primer
		301_very_likeHOR5	GGTGTACGACCGGCTAAATG	Oligonucleotide RT-qPCR HO copy 1 specific reverse primer
	HO copy 2	301_likeHOF10	GAAACCGCCATCTGAGAAAG	Oligonucleotide RT-qPCR HO copy 2 specific forward primer
		301_likeHOR10	AAAATGCTTCACGCACCTGT	Oligonucleotide RT-qPCR HO copy 2 specific reverse primer
		301_likeHOF12	CATCGTAGAAACCGCCATC	Oligonucleotide RT-qPCR HO copy 2 specific forward primer
		301_likeHOR12	CCGTCTGTATGGAAACCTTG	Oligonucleotide RT-qPCR HO copy 2 specific reverse primer
